# Supplementary material for: Novel Insights into Surface Energies and Enhanced Gas-Sensing Capabilities of ZnGa2O4(111) via Ab Initio Studies
Source: Sensors (Basel). 2025 Jan 18;25(2):548. doi: 10.3390/s25020548 (PMC11768928; doi:10.3390/s25020548)
Supplement: Supplementary file 1 [file sensors-25-00548-s001.zip]

Archive with 1 entries (1 files):
- sensors-3360678-supplementary.pdf
